# Supplementary material for: Differentiation of Multiple Fluorescent Powders, Powder Transfer, and Effect on Mating in Aedes aegypti (Diptera: Culicidae)
Source: Insects. 2020 Oct 24;11(11):727. doi: 10.3390/insects11110727 (PMC7690904; doi:10.3390/insects11110727)
Supplement: Supplementary file 1 [file insects-11-00727-s001.zip]

Archive with 1 entries (1 files):
- insects-943392-supplementary.mp4
